# Supplementary material for: Using population-specific add-on polymorphisms to improve genotype imputation in underrepresented populations
Source: PLoS Comput Biol. 2022 Jan 13;18(1):e1009628. doi: 10.1371/journal.pcbi.1009628 (PMC8791479; doi:10.1371/journal.pcbi.1009628)
Supplement: S1 Table — (XLSX) [file pcbi.1009628.s001.xlsx]

## Sheet: Sheet1
Ethnic Group	N
Bantu (N=108)
Chaga	3
Digo	1
Fipa	1
Gogo	4
Ha	4
Haya	1
Hehe	2
Jita	2
Kwaya	1
Kwere	1
Luguru	2
Makonde	6
Makua	3
Matumbi	3
Mwera	5
Ndamba	1
Ndengereko	11
Ngindo	3
Ngoni	2
Nyakyusa	2
Nyamwezi	3
Nyaturu	1
Nyiramba	2
Pare	3
Pogolo	5
Sambaa	8
Sukuma	1
Yao	2
Zaramo	21
Zigua	4
Nilotic (N=1)
Assa	1
Cushitic (N=3)
Iraqw	1
Rangi	2
Not Reported (N=4)
